# Supplementary material for: Identification and validation of basement membrane‐associated gene AGRN as prognostic and immune‐associated biomarkers in colorectal cancer patients
Source: J Cell Mol Med. 2024 Aug 25;28(16):e70010. doi: 10.1111/jcmm.70010 (PMC11345205; doi:10.1111/jcmm.70010)
Supplement: Supplementary file 3 — File S2. The result of the difference analysis. [file JCMM-28-e70010-s003.xlsx]

## Sheet: diffgene
gene	group1mea	group2mea	logFC	p	FDR
ACAN	0.21922	1.11496	2.34654	1.93822e-99	1.32041e-98
ADAMTS1	16.1786	3.02029	-2.42132	2.81878e-97	1.80733e-96
ADAMTS10	6.40315	0.774264	-3.04788	1.00161e-101	8.08703e-101
ADAMTS14	0.787603	1.96271	1.3173	2.04971e-78	7.70407e-78
ADAMTS20	0.00376656	0.0115328	1.61442	4.19884e-06	5.08526e-06
ADAMTS4	5.2609	2.23626	-1.23422	0.0455598	0.0494132
ADAMTS8	3.60718	0.508422	-2.82677	1.96675e-79	7.52197e-79
ADAMTS9	5.50944	1.60697	-1.77756	5.75407e-34	1.08137e-33
AGRN	6.29479	15.8159	1.32914	9.28225e-91	4.93544e-90
AMELX	0.0126321	0.540422	5.41892	1.67874e-71	5.15446e-71
AMTN	0.00319105	0.00828304	1.37613	2.59814e-13	3.75095e-13
BCAN	0.31271	0.877766	1.48901	4.08673e-80	1.59091e-79
BGN	16.0452	78.2714	2.28634	1.67681e-76	5.99253e-76
CCDC80	19.6718	3.54011	-2.47426	3.07029e-84	1.39443e-83
COL13A1	1.96919	0.702569	-1.48689	6.94108e-90	3.51897e-89
COL14A1	9.18301	4.24894	-1.11186	1.72758e-49	4.00652e-49
COL17A1	8.00804	16.1304	1.01026	5.61359e-30	1.02837e-29
COL28A1	4.00239	0.61658	-2.6985	8.92345e-104	8.84233e-103
COL2A1	0.161248	0.47676	1.56398	5.11604e-15	7.48522e-15
COL4A3	0.489275	0.131061	-1.90041	3.39099e-95	2.05343e-94
COL4A5	2.00059	0.616426	-1.69842	2.63198e-89	1.27505e-88
COL4A6	0.544234	0.161435	-1.75327	2.33581e-73	7.71524e-73
COL6A1	144.073	41.7163	-1.78811	4.75112e-60	1.29468e-59
COL6A2	154.495	53.4164	-1.53221	5.84078e-63	1.65362e-62
COLQ	1.28053	0.322127	-1.99104	3.23798e-97	2.0168e-96
CSPG4	10.5862	2.60844	-2.02092	1.07195e-50	2.56797e-50
DCC	0.128158	0.0371638	-1.78596	5.17548e-65	1.54555e-64
DCN	108.249	11.2839	-3.26202	2.48328e-118	6.76695e-117
DDR2	11.134	2.3203	-2.26259	1.92729e-87	9.13366e-87
EFEMP1	13.7485	6.44316	-1.09344	4.83501e-44	1.03336e-43
EFEMP2	22.9592	4.7911	-2.26065	1.07458e-75	3.66027e-75
EGFL6	0.0995509	1.64081	4.04283	2.27549e-125	1.24014e-123
EGFLAM	1.82168	0.840896	-1.11527	5.11967e-34	9.70511e-34
EVA1A	0.475139	3.38501	2.83274	4.70954e-111	6.03929e-110
EVA1C	7.66344	2.08245	-1.87971	5.19144e-98	3.4295e-97
FBLN1	45.2157	10.1824	-2.15074	1.68968e-101	1.27017e-100
FBLN5	18.4283	2.82748	-2.70434	6.00974e-116	1.19102e-114
FBN3	0.111308	0.0223223	-2.318	7.59922e-26	1.33599e-25
FGF9	0.602228	0.256749	-1.22995	4.15139e-59	1.09037e-58
FN1	133.736	51.0474	-1.38947	4.46236e-38	9.2647e-38
FREM3	0.0184637	0.00754395	-1.2913	1.11194e-05	1.31029e-05
GPC5	0.197231	0.0741889	-1.41061	4.83284e-66	1.46328e-65
HAPLN2	0.509185	0.118806	-2.09958	3.22578e-73	1.04958e-72
HMCN1	2.8105	0.579928	-2.27688	1.47848e-61	4.07987e-61
HMCN2	12.1725	0.845473	-3.84772	2.48242e-121	1.08234e-119
HSPG2	47.1176	11.4046	-2.04665	4.0997e-81	1.68629e-80
ITGA1	11.4498	3.68422	-1.63589	2.44188e-45	5.48793e-45
ITGA10	1.6894	0.226977	-2.89589	5.4872e-95	3.14792e-94
ITGA2	1.30367	10.46	3.00423	1.53116e-128	1.66896e-126
ITGA2B	0.439924	0.111065	-1.98585	1.27638e-77	4.63752e-77
ITGA5	77.0011	8.56354	-3.1686	1.47556e-75	4.94879e-75
ITGA6	10.6994	49.6064	2.21299	4.23625e-118	1.02611e-116
ITGA7	42.6843	2.25873	-4.24012	2.18307e-113	3.66084e-112
ITGB4	22.3841	46.9018	1.06717	5.87414e-60	1.58094e-59
ITGB6	1.683	4.58839	1.44695	4.96989e-76	1.71974e-75
LAD1	14.7575	63.0494	2.09503	2.89246e-110	3.50309e-109
LAMA1	0.787109	0.283558	-1.47292	1.13179e-44	2.44288e-44
LAMA2	4.88447	1.46827	-1.73408	7.59005e-82	3.24437e-81
LAMA4	17.2424	5.07802	-1.76362	1.20428e-64	3.54775e-64
LAMA5	54.8497	6.21414	-3.14186	1.80173e-80	7.14139e-80
LAMB1	40.6814	18.7877	-1.11458	1.46357e-64	4.2541e-64
LAMB2	72.8645	11.0993	-2.71474	1.23024e-103	1.16606e-102
LAMB3	7.18371	30.5285	2.08736	2.73302e-92	1.48949e-91
LAMB4	0.207926	0.0240481	-3.11208	3.83111e-82	1.67036e-81
LAMC2	3.05255	22.1396	2.85854	4.95589e-120	1.54341e-118
LOXL4	2.34836	0.637269	-1.88168	1.25207e-77	4.62629e-77
MATN2	17.1187	4.91352	-1.80074	4.42409e-102	3.70943e-101
MMP1	1.26411	46.52	5.20166	8.34077e-121	3.03048e-119
MMP14	22.0221	47.7094	1.11532	9.85039e-45	2.16104e-44
MMP17	2.94747	0.987585	-1.5775	1.43953e-55	3.69198e-55
MMP21	0.096783	0.0245473	-1.97919	3.57926e-73	1.14747e-72
MMP26	0.00359391	0.0171664	2.25597	2.77896e-10	3.76282e-10
MMP7	0.125623	22.5168	7.48576	1.08513e-128	1.66896e-126
MUSK	0.486409	0.0382086	-3.6702	1.11354e-127	8.0917e-126
NID1	20.334	9.90081	-1.03827	1.56028e-37	3.20887e-37
NTN1	3.93374	0.960555	-2.03396	2.8311e-101	2.05726e-100
OGN	9.35074	0.996533	-3.23009	1.52876e-104	1.587e-103
OPTC	0.122522	0.028818	-2.088	1.95316e-45	4.4353e-45
PAPLN	4.39748	1.24358	-1.82218	1.62704e-101	1.26677e-100
PODN	17.3691	3.31714	-2.38851	2.5631e-89	1.2699e-88
POSTN	13.3989	28.4216	1.08487	0.000292024	0.000333304
PTN	7.88942	1.51007	-2.3853	2.07342e-84	9.61712e-84
RECK	2.36143	1.10106	-1.10076	1.43881e-72	4.48085e-72
ROBO2	0.23501	0.474176	1.0127	4.29668e-07	5.32203e-07
ROBO3	6.72132	0.615092	-3.44987	4.1546e-108	4.52852e-107
SDC1	13.1058	61.9071	2.2399	3.616e-110	4.14888e-109
SDC4	26.9862	81.0907	1.58732	2.24099e-102	1.95415e-101
SEMA3B	19.3999	7.08256	-1.45371	2.48925e-90	1.29204e-89
SERPINF1	39.5631	14.3234	-1.46578	2.48562e-81	1.04205e-80
SLIT2	2.77179	0.667714	-2.05352	6.73941e-81	2.72072e-80
SLIT3	5.03545	1.08419	-2.2155	7.7146e-93	4.31226e-92
SMC3	5.94504	12.3912	1.05955	4.52914e-95	2.66852e-94
SMOC1	0.462817	2.2867	2.30476	6.38705e-06	7.60862e-06
SPARCL1	88.3741	15.4709	-2.51407	1.30058e-102	1.18136e-101
SPOCK3	0.290228	0.0298758	-3.28014	1.88758e-112	2.74328e-111
TENM1	0.610085	0.035537	-4.10161	1.51128e-115	2.7455e-114
TENM2	0.174369	0.062679	-1.47609	1.96458e-62	5.49074e-62
TENM3	1.18005	0.461343	-1.35494	1.36544e-36	2.73088e-36
TGFBI	25.2061	87.3765	1.79347	1.05145e-72	3.32197e-72
THBS2	5.37718	19.2688	1.84135	1.9393e-37	3.93663e-37
THBS4	19.355	1.96489	-3.30019	4.98431e-64	1.42971e-63
TIMP1	52.1095	134.745	1.37061	5.35766e-84	2.38361e-83
TIMP2	55.4276	25.8972	-1.09781	9.24549e-50	2.16722e-49
TIMP3	35.6574	1.7052	-4.38619	5.52865e-100	3.88789e-99
TLL1	0.566155	0.115796	-2.28961	6.82438e-112	9.29822e-111
TNC	39.1577	11.0507	-1.82516	6.67984e-28	1.20347e-27
UNC5A	0.0891156	0.304925	1.77471	2.26819e-05	2.63013e-05
UNC5D	0.147048	0.0177172	-3.05306	5.7911e-116	1.19102e-114
